# Supplementary material for: Differential regulation of gene products in newly synthesized Brassica napus allotetraploids is not related to protein function nor subcellular localization
Source: BMC Genomics. 2007 Feb 21;8:56. doi: 10.1186/1471-2164-8-56 (PMC1805753; doi:10.1186/1471-2164-8-56)
Supplement: Additional File 1 — Protein identification in synthetic Brassica napus. Patterns: "additive": spot displaying a mid-parent value in the amphiploid compared to its diploid progenitors ; "positive/negative over-dominance": spot displaying a higher/lesser quantification value in the amphiploid compared to the higher/lesser parent ; "HDEM or Z1 dominance": amphiploid spot abundance equaled either HDEM or Z1 value ; "up-regulation" or "down-regulation": spot amount superior or inferior to the mid-parent value ; "Intermediary" pattern: non-additive spot with an abundance ranging between mid-parent and parental values; "progressive": spot abundance increased or decreased progressively with successive amphiploid generations. [file 1471-2164-8-56-S1.xls]

## Sheet: Feuil1
	Additional table 1 - Protein identification in synthetic Brassica napus
	Organ - #spot	Complex subunits	Group of isoforms	Pattern	Identification	Arabidopsis thaliana accession
	Root # 100		glycine dehydrogenase	additive	P-Protein - like protein	At4g33010
	Root # 1006			additive	nucleoid DNA-binding-like protein	At5g07030
	Root # 1007			Only in hybrid and S0 generations: intermediary pattern (up-regulation), towards Z1	peroxidase like protein	At2g38380
	Root # 1012	DNA-directed RNA polymerase		additive	DNA-directed RNA polymerase II, third largest subunit	At2g15430
	Root # 1020	IDH		intermediary pattern (up-regulation), towards HDEM	NAD+ dependent isocitrate dehydrogenase subunit 2 like, IDH2	At2g17130
	Root # 1022		mitochondrial elongation factor Tu	additive	mitochondrial elongation factor Tu	At4g02930
	Root # 1025			additive	3'(2'),5'-bisphosphate nucleotidase	At5g63980
	Root # 1026			additive	Predicted glutathione S-transferase	At4g19880
	Root # 1030		glutamine synthetase 1	Z1 dominance (down-regulation)	glutamine synthetase	At3g17820
	Root # 1039			additive	cinnamoyl-CoA reductase, putative	At1g15950
	Root # 1040	succinyl-CoA ligase	succinyl-CoA ligase - beta	intermediary pattern (up-regulation), towards Z1	succinyl-CoA ligase beta subunit	At2g20420
	Root # 1044	succinyl-CoA ligase	succinyl-CoA ligase - beta	intermediary pattern (up-regulation), towards Z1	succinyl-CoA ligase beta subunit	At2g20420
	Root # 1045	succinyl-CoA ligase	succinyl-CoA ligase - beta	additive	succinyl-CoA ligase beta subunit	At2g20420
	Root # 1047		fructose biphosphatase 4	additive	fructose bisphosphate aldolase - like protein	At3g52930
	Root # 1048		fructose biphosphatase 3	additive	fructose bisphosphate aldolase - like protein	At3g52930
	Root # 1057		adenosine kinase	additive	adenosine kinase like protein	At3g09820
	Root # 1061		adenosine kinase	Only in hybrid generation: intermediary pattern (up-regulation), towards HDEM	adenosine kinase	At5g03300
	Root # 1065		ATPDIL2-1	Z1 dominance (up-regulation)	putative protein disulfide-isomerase	At2g47470
	Root # 1066		fructose biphosphatase 4	additive	fructose bisphosphate aldolase - like protein	At3g52930
	Root # 1067	GAPDH	GAPDH	additive	putative glyceraldehyde-3-phosphate dehydrogenase	At1g13440
	Root # 1095		phosphoglycerate kinase	intermediary pattern (down-regulation), towards Z1, progressive	phosphoglycerate kinase	At1g79550
	Root # 1098			additive	Ttg1 protein	At5g24520
	Root # 110		cytoplasmatic aconitate hydratase	positive over-dominance, towards Z1	cytoplasmatic aconitate hydratase (citrate hydro-lyase)(aconitase)	At4g35830
	Root # 1109		RGP1	positive over-dominance, towards HDEM	reversibly glycosylated polypeptide-1	At3g02230
	Root # 1120		late embryogenesis abundant proteins	additive	similar to late embryogenesis abundant proteins	At2g44060
	Root # 1122	Ribosome	40S ribosomal protein	HDEM dominance (down-regulation)	40S ribosomal protein SA (laminin receptor-like protein)	At1g72370
	Root # 1124		malate dehydrogenase cytosolic	additive	malate dehydrogenase like protein	At1g04410
	Root # 1130			additive	globulin like protein	At1g07750
	Root # 1133		aldo-keto reductase/ oxidoreductase	additive	aldo/keto reductase family protein	At1g60710
	Root # 1138		RGP1	positive over-dominance, towards Z1	reversibly glycosylated polypeptide-1	At3g02230
	Root # 1140	GAPDH	GAPDH	additive	putative glyceraldehyde-3-phosphate dehydrogenase	At1g13440
	Root # 1146	Ribosome	40S ribosomal protein	HDEM dominance (down-regulation)	40S ribosomal protein SA (laminin receptor-like protein)	At1g72370
	Root # 1147		fructose biphosphatase 3	additive	putative fructose-bisphosphate aldolase, plastidic form	At2g01140
	Root # 1149		aspartate-semialdehyde dehydrogenase	additive	aspartate-semialdehyde dehydrogenase, putative	At1g14810
	Root # 1150		late embryogenesis abundant proteins	Only in S1 generation: intermediary pattern (down-regulation), towards Z1	similar to late embryogenesis abundant proteins	At2g44060
	Root # 1155			additive	4-methyl-5(b-hydroxyethyl)-thiazole monophosphate biosynthesis protein, putative	At3g14990
	Root # 1174		cysteine synthase	additive	cysteine synthase	At3g59760
	Root # 1186		malate dehydrogenase mitochondrial 3	intermediary pattern (up-regulation), towards HDEM	similar to mitochondrial NAD-dependent malate dehydrogenase	At1g53240
	Root # 1195		fructokinase 1	additive	putative fructokinase	At2g31390
	Root # 1202			additive	phosphatidylinositol 3- and 4-kinase family protein	At2g17930
	Root # 1205		fructokinase 3	Z1 dominance (down-regulation)	putative fructokinase	At2g31390
	Root # 1210		fructokinase 3	Z1 dominance (up-regulation)	putative fructokinase	At2g31390
	Root # 1211	PP2A		additive	serine/threonine protein phosphatase catalytic subunit like, PP2A-3	At2g42500
	Root # 1218		fructokinase 4	additive	putative fructokinase	At2g31390
	Root # 1223		enoyl-ACP reductase	additive	enoyl-ACP reductase (ENR1)	At2g05990
	Root # 1227		malate dehydrogenase mitochondrial 2	intermediary pattern (up-regulation), towards HDEM	mitochondrial NAD-dependent malate dehydrogenase, putative	At3g15020
	Root # 1236		malate dehydrogenase mitochondrial 1	intermediary pattern (up-regulation), towards Z1	similar to mitochondrial NAD-dependent malate dehydrogenase	At1g53240
	Root # 1240		cysteine synthase	additive	cytosolic O-acetylserine(thiol)lyase (EC 4.2.99.8)	At4g14880
	Root # 1243		malate dehydrogenase mitochondrial 1	intermediary pattern (down-regulation), towards HDEM	mitochondrial NAD-dependent malate dehydrogenase, putative	At3g15020
	Root # 1245			Z1 dominance (up-regulation)	putative D-isomer specific 2-hydroxyacid dehydrogenase	At1g79870
	Root # 1246		malate dehydrogenase chloroplastic 2	Only in S1 generation: intermediary pattern (down-regulation), towards HDEM	NAD-dependent malate dehydrogenase	At3g47520
	Root # 1256		malate dehydrogenase mitochondrial 2	additive	similar to mitochondrial NAD-dependent malate dehydrogenase	At1g53240
	Root # 1257			additive	NAD(P)H oxidoreductase, isoflavone reductase - like protein	At4g39230
	Root # 1260		malate dehydrogenase mitochondrial 2	Only in hybrid and S1 generations: intermediary pattern (down-regulation), towards HDEM	mitochondrial NAD-dependent malate dehydrogenase, putative	At3g15020
	Root # 1268	Ribosome	60S acidic ribosomal protein P0	additive	putative 60S acidic ribosomal protein P0	At3g09200
	Root # 1274	Ribosome	60S acidic ribosomal protein P0	Only in hybrid and S0 generations: positive over-dominance, towards Z1	60S acidic ribosomal protein P0	At2g40010
	Root # 1284	Proteasome	Proteasome - RPN11	additive	26S proteasome, non-ATPase regulatory subunit	At5g23540
	Root # 1298			Only in S1 generation: intermediary pattern (up-regulation), towards Z1	2'-hydroxyisoflavone reductase like protein	At1g19540
	Root # 130		cytoplasmatic aconitate hydratase	additive	cytoplasmic aconitate hydratase	At2g05710
	Root # 1300		cysteine synthase	additive	cysteine synthase (cpACS1)	At2g43750
	Root # 1304		mercaptopyruvate sulfurtransferase	negative over-dominance, towards Z1	mercaptopyruvate sulfurtransferase (Atmst1)	At1g79230
	Root # 1312		cyclase	Z1 dominance (up-regulation)	cyclase family protein	At1g44542
	Root # 1315		cysteine synthase	additive	cytosolic O-acetylserine(thiol)lyase (EC 4.2.99.8)	At4g14880
	Root # 132		cytoplasmatic aconitate hydratase	additive	aconitase like protein	At4g26970
	Root # 1322		cysteine synthase	intermediary pattern (up-regulation), towards HDEM	O-acetylserine(thiol) lyase like protein	At3g22460
	Root # 1335	Prolyl 4-hydroxylase	Prolyl 4-hydroxylase alpha subunit	additive	prolyl-4 hydroxylase	At3g06300
	Root # 1339		SEC13	additive	transport protein SEC13, putative	At3g01340
	Root # 1340	V-type ATP synthase	VHA-E3	negative over-dominance, towards Z1	H+-transporting ATPase protein, putative	At1g64200
	Root # 1360		Bet v	additive	Bet v I allergen family protein	At1g70830
	Root # 1372			additive	gamma-soluble NSF attachment protein	At4g20410
	Root # 138		cytoplasmatic aconitate hydratase	Only in S1 generation: positive over-dominance, towards Z1	cytoplasmic aconitate hydratase	At2g05710
	Root # 1380			additive	proliferating cellular nuclear antigen	At1g07370
	Root # 1382		chitinase	positive over-dominance, towards HDEM	basic chitinase chiB	At3g12500
	Root # 1388		cysteine synthase	additive	cytosolic O-acetylserine(thiol)lyase (EC 4.2.99.8)	At4g14880
	Root # 1405			additive	bacterial transferase hexapeptide repeat-containing protein	At1g47260
	Root # 1409		caffeoyl-CoA O-methyltransferase	additive	caffeoyl-CoA O-methyltransferase - like protein	At4g34050
	Root # 1410		chitinase	positive over-dominance, towards HDEM	basic chitinase chiB	At3g12500
	Root # 1415		caffeoyl-CoA O-methyltransferase	additive	caffeoyl-CoA O-methyltransferase - like protein	At4g34050
	Root # 1418		caffeoyl-CoA O-methyltransferase	Z1 dominance (up-regulation)	caffeoyl-CoA O-methyltransferase - like protein	At4g34050
	Root # 1424			additive	stromal ascorbate peroxidase	At4g08390
	Root # 1436		gamma-hydroxybutyrate dehydrogenase	additive	gamma-hydroxybutyrate dehydrogenase	At3g25530
	Root # 145		cytoplasmatic aconitate hydratase	Only in S1 generation: intermediary pattern (up-regulation), towards Z1	cytoplasmic aconitate hydratase	At2g05710
	Root # 1462			Z1 dominance (up-regulation)	Hypothetical protein	At5g52800
	Root # 1464			Z1 dominance (down-regulation)	small Ras-like GTP-binding nuclear protein (Ran-1)	At5g20010
	Root # 1473	NF-YC		additive	transcription factor like protein	At1g08970
	Root # 1484	NADH dehydrogenase	NADH dehydrogenase - 24K subunit	additive	predicted NADH dehydrogenase 24 kD subunit	At4g02580
	Root # 1485			additive	soluble inorganic pyrophosphatase, putative	At1g01050
	Root # 1493			Z1 dominance (up-regulation)	Hypothetical protein	At3g43410
	Root # 1496			Z1 dominance (down-regulation)	inositol or phosphatidylinositol kinase/ phosphotransferase, alcohol group as acceptor	At2g17930
	Root # 1502		GST	additive	glutathione S-transferase like protein	At2g02390
	Root # 1504		L-ascorbate perodixase	positive over-dominance, towards HDEM, progressive	L-ascorbate peroxidase	At1g07890
	Root # 151			additive	alpha-xylosidase precursor	At1g68560
	Root # 1513	Proteasome	Proteasome - PBB1	additive	20S proteasome beta subunit (PBB1)	At3g27430
	Root # 1515	Proteasome	Proteasome - PBB1	additive	20S proteasome beta subunit (PBB1)	At3g27430
	Root # 1516	Proteasome	proteasome epsilon chain	HDEM dominance (down-regulation)	proteasome epsilon chain precursor	At1g13060
	Root # 1527			additive	cytosolic triosephosphatisomerase	At3g55440
	Root # 154		aminopeptidase	intermediary pattern (up-regulation), towards Z1, progressive	putative aminopeptidase	At1g63770
	Root # 1540		Cpn21	Z1 dominance (down-regulation)	chloroplast Cpn21 protein	At5g20720
	Root # 1558		GST	Z1 dominance (down-regulation)	glutathione S-transferase like protein	At1g78380
	Root # 1568	Proteasome	Proteasome - C5	additive	proteasome component C5	At3g60820
	Root # 1575		GST	additive	glutathione S-transferase (erd13)	At2g30870
	Root # 1579			Z1 dominance (up-regulation)	germin - like protein	At5g39150
	Root # 1587		GST	Z1 dominance (up-regulation)	glutathione S-transferase	At2g30860
	Root # 1588	Proteasome		additive	20S proteasome subunit PAE2	At3g14290
	Root # 1589		Cpn21	intermediary pattern (up-regulation), towards Z1	chloroplast Cpn21 protein	At5g20720
	Root # 1593		GST	additive	putative glutathione S-transferase	At2g02930
	Root # 1596		GST	positive over-dominance, towards Z1, progressive	putative glutathione S-transferase	At2g02930
	Root # 1599			intermediary pattern (up-regulation), towards HDEM	lectin protein kinase family protein	At1g34300
	Root # 1610		quinone reductase	Only in S1 generation: intermediary pattern (down-regulation), towards HDEM	1,4-benzoquinone reductase	At4g27270
	Root # 1612	mitochondrial ATP synthase		additive	delta subunit of mitochondrial F1-ATPase	At5g13450
	Root # 1620		quinone reductase	intermediary pattern (up-regulation), towards HDEM	1,4-benzoquinone reductase-like; Trp repressor binding protein-like	At5g54500
	Root # 1639			spot appearance (amphiploid spot absent in parental proteomes)	phospholipase D1-like protein	At5g25370
	Root # 1643	Proteasome		additive	proteasome chain protein	At4g14800
	Root # 1678		translationally controlled tumor	intermediary pattern (down-regulation), towards HDEM	translationally controlled tumor protein-like protein	At3g16640
	Root # 1709	Proteasome		additive	20S proteasome alpha subunit E1	At1g53850
	Root # 1753			additive	ADP-ribosylation factor - like protein	At5g14670
	Root # 1754		CBS domain-containing protein	additive	CBS domain-containing protein	At5g10860
	Root # 1782			HDEM dominance (down-regulation)	reversibly glycosylated polypeptide-2 (AtRGP)	At5g15650
	Root # 1785			additive	universal stress protein (USP) family protein	At3g53990
	Root # 1789		glycine rich protein high MW	additive	glycine-rich protein (clone AtGRP8)	At4g39260
	Root # 1794		nitrilase 2	Z1 dominance (up-regulation)	nitrilase 2	At3g44300
	Root # 1803		glycine-rich protein basic	intermediary pattern (up-regulation), towards HDEM	glycine-rich protein	At4g39260
	Root # 1805		glycine-rich protein	HDEM dominance (down-regulation)	glycine-rich RNA binding protein	At2g21660
	Root # 1812		annexin	Z1 dominance (down-regulation)	Ca2+-dependent membrane-binding protein annexin	At1g35720
	Root # 1815		MLP	additive	major latex protein-related	At2g01530
	Root # 184		ATPDIL1-3	additive	protein disulfide-isomerase-like protein	At3g54960
	Root # 1867		nucleoside-diphosphate kinase	additive	nucleoside-diphosphate kinase	At4g09320
	Root # 187		ATPDIL1-3	intermediary pattern (up-regulation), towards HDEM	protein disulfide-isomerase-like protein	At3g54960
	Root # 1888		predicted protein	positive over-dominance, towards HDEM	predicted protein	At4g31240
	Root # 1907			additive	thioredoxin (clone GIF1)	At5g42980
	Root # 1949			Z1 dominance (up-regulation)	calcium ion binding	At1g12310
	Root # 2026	V-type ATP synthase	VHA-A	additive	vacuolar-type H+-ATPase subunit A (VHA-A)	At1g78900
	Root # 2049	Ribosome	40S ribosomal protein	additive	40S ribosomal protein SA (laminin receptor-like protein)	At1g72370
	Root # 206		methionine synthase	additive	5-methyltetrahydropteroyltriglutamate--homocysteine S-methyltransferase	At5g17920
	Root # 2063		quinone reductase	additive	1,4-benzoquinone reductase-like; Trp repressor binding protein-like	At5g54500
	Root # 2075			intermediary pattern (up-regulation), towards HDEM	putative fructokinase	At2g31390
	Root # 208		ATPDIL1-4	additive	protein disulfide isomerase precursor - like	At5g60640
	Root # 211			additive	KH domain-containing protein	At2g25970
	Root # 2139		Germin high MW acid	additive	germin precursor oxalate oxidase	At4g14630
	Root # 214		methionine synthase	positive over-dominance, towards HDEM, progressive	methionine synthase	At3g03780
	Root # 2162		profilin 4	negative over-dominance, towards HDEM, progressive	profilin 4	At2g19770
	Root # 2168	Ribosome	Ribosome - RPP2A	additive	60S acidic ribosomal protein P2	At2g27720
	Root # 2181		protein kinase C inhibitor-like protein	additive	protein kinase C inhibitor-like protein	At3g56490
	Root # 2193			additive	major latex protein homolog - like	At5g28010
	Root # 220		methionine synthase	Z1 dominance (up-regulation), progressive	5-methyltetrahydropteroyltriglutamate--homocysteine S-methyltransferase	At5g17920
	Root # 2209		fructokinase 1	additive	fructokinase-like protein	At3g59480
	Root # 2211		Germin high MW acid	positive over-dominance, towards HDEM	germin-like protein (GLP6)	At5g39100
	Root # 2212		glycine-rich protein basic	additive	glycine-rich protein (clone AtGRP8)	At4g39260
	Root # 2213		MLP	spot appearance (amphiploid spot absent in parental proteomes)	major latex protein-related / MLP-related	At2g01520
	Root # 223		methionine synthase	positive over-dominance, towards Z1	methionine synthase	At3g03780
	Root # 228			additive	dihydrolipoamide S-acetyltransferase precursor	At3g52200
	Root # 248	NADH dehydrogenase	ubiquinone	Only in S1 generation: positive over-dominance, towards HDEM	NADH-ubiquinone reductase 75kd subnit	At4g37510
	Root # 260		acyl-peptide hydrolase	Only in lineage 1: intermediary pattern (down-regulation), towards Z1, progressive	acyl-peptide hydrolase-like	At5g36210
	Root # 265			additive	alpha-mannosidase	At5g13980
	Root # 283		Hsc70-7	additive	HSP 70-like protein	At4g24280
	Root # 289		Hsc70-7	intermediary pattern (up-regulation), towards HDEM	heat shock protein 70 (Hsc70-7)	At5g49910
	Root # 291			Z1 dominance (up-regulation)	aminopeptidase-like protein	At4g36760
	Root # 299		myrosinase	intermediary pattern (up-regulation), towards HDEM	myrosinase TGG2	At5g25980
	Root # 300		myrosinase	Z1 dominance (up-regulation)	myrosinase precursor	At5g26000
	Root # 302		myrosinase	Z1 dominance (up-regulation)	myrosinase precursor	At5g26000
	Root # 333		myrosinase	positive over-dominance, towards Z1	thioglucosidase 3D precursor	At3g09260
	Root # 336		HSC70-1	additive	dnaK-type molecular chaperone hsc70.1	At5g02500
	Root # 342		jasmonate inducible protein	Only in hybrid and S0 generations: HDEM dominance (up-regulation) ; and in S1 generation: intermediary pattern (down-regulation), towards Z1	putative jasmonate inducible protein	At3g16460
	Root # 348	V-type ATP synthase	VHA-A	additive	vacuolar-type H+-ATPase subunit A (VHA-A)	At1g78900
	Root # 350		HSC70-1	additive	dnaK-type molecular chaperone hsc70.1	At5g02500
	Root # 351	succinate dehydrogenase (ubiquinone) flavoprotein	succinate dehydrogenase (ubiquinone) flavoprotein - alpha	additive	succinate dehydrogenase flavoprotein alpha subunit	At5g66760
	Root # 352	succinate dehydrogenase (ubiquinone) flavoprotein	succinate dehydrogenase (ubiquinone) flavoprotein - alpha	additive	succinate dehydrogenase flavoprotein alpha subunit	At5g66760
	Root # 354			Z1 dominance (down-regulation)	nodulin MtN21 family protein	At4g01430
	Root # 361	V-type ATP synthase	VHA-A	Z1 dominance (up-regulation)	vacuolar-type H+-ATPase subunit A (VHA-A)	At1g78900
	Root # 362			additive	beta-xylosidase	At5g64570
	Root # 367	pyrophosphate-dependent phosphofructokinase	pyrophosphate-dependent phosphofructokinase - alpha	additive	putative pyrophosphate-dependent phosphofructokinase alpha subunit	At1g20950
	Root # 370	V-type ATP synthase	VHA-A	additive	vacuolar-type H+-ATPase subunit A (VHA-A)	At1g78900
	Root # 405		Phosphoglyceromutase	additive	putative 2,3-bisphosphoglycerate-independent phosphoglycerate mutase	At1g09780
	Root # 408		malic enzyme	Z1 dominance (up-regulation)	NADP dependent malic enzyme - like protein	At5g11670
	Root # 412		malic enzyme	positive over-dominance, towards Z1, progressive	NADP dependent malic enzyme - like protein	At5g11670
	Root # 413		malic enzyme	positive over-dominance, towards Z1	NADP dependent malic enzyme - like protein	At5g11670
	Root # 423		4-coumarate-CoA ligase	Z1 dominance (up-regulation)	4-coumarate--coenzyme A ligase (At4CL1)	At1g51680
	Root # 428	PP2A	protein phosphatase	Z1 dominance (up-regulation), progressive	protein phosphatase 2A 65 kDa regulatory subunit	At3g25800
	Root # 433	PP2A	protein phosphatase	Only in S1 generation: intermediary pattern (up-regulation), towards HDEM	protein phosphatase 2A 65 kDa regulatory subunit	At3g25800
	Root # 440		RAN GTPase	additive	RAN GTPase activating protein 2	At5g19320
	Root # 441		myrosinase	additive	myrosinase precursor	At5g26000
	Root # 455		RAN GTPase	additive	RAN GTPase like protein	At3g63130
	Root # 465		malic enzyme	additive	NADP dependent malic enzyme - like protein	At5g11670
	Root # 472		MTHFR	additive	methylenetetrahydrofolate reductase (MTHFR2)	At2g44160
	Root # 477	CPN60	CPN60 - alpha	additive	putative rubisco subunit binding-protein alpha subunit	At2g28000
	Root # 479	CPN60	CPN60 - beta	Only in S1 generation: intermediary pattern (up-regulation), towards Z1	mitochondrial chaperonin (HSP60)	At2g33210
	Root # 481	CPN60	CPN60 - beta	positive over-dominance, towards HDEM, progressive	mitochondrial chaperonin hsp60	At3g23990
	Root # 503		ATPDIL1-1	Z1 dominance (up-regulation)	putative disulfide isomerase	At1g21750
	Root # 505	CPN60	CPN60 - beta	Only in hybrid and S0 generations: positive over-dominance, towards HDEM	mitochondrial chaperonin (HSP60)	At2g33210
	Root # 510	CPN60	CPN60 - beta	Only in hybrid and S0 generations: Z1 dominance (down-regulation)	mitochondrial chaperonin (HSP60)	At2g33210
	Root # 519			additive	phosphonopyruvate decarboxylase-like protein	At4g09520
	Root # 526	TCP1		additive	putative T-complex protein 1, ETA subunit	At3g11830
	Root # 545	TCP1		Only in hybrid and S0 generations: Z1 dominance (down-regulation)	putative T-complex protein 1, theta subunit (TCP-1-Theta)	At3g03960
	Root # 546		MTHFR	additive	methylenetetrahydrofolate reductase MTHFR1	At3g59970
	Root # 547		pyruvate kinase	additive	pyruvate kinase	At5g08570
	Root # 557		LPD	additive	lipoamide dehydrogenase precursor	At3g17240
	Root # 563	complex III / cytochrome c reductase	processing peptidase	intermediary pattern (up-regulation), towards Z1	putative mitochondrial processing peptidase	At3g02090
	Root # 566	CPN60	CPN60 - beta	intermediary pattern (up-regulation), towards Z1	chaperonin like protein	At3g13860
	Root # 571		calreticulin	additive	putative calcium-binding protein, calreticulin	At1g09210
	Root # 586	complex III / cytochrome c reductase	processing peptidase	positive over-dominance, towards HDEM, progressive	putative mitochondrial processing peptidase	At3g02090
	Root # 599	mitochondrial ATP synthase	mitochondrial ATP synthase - alpha	additive	ATP synthase alpha chain	At2g07698
	Root # 601		methylmalonate	intermediary pattern (up-regulation), towards HDEM	putative methylmalonate semi-aldehyde dehydrogenase	At2g14170
	Root # 611			HDEM dominance (up-regulation)	putative glycoprotein (EP1)	At1g78850
	Root # 615		methylmalonate	additive	methylmalonate-semialdehyde dehydrogenase	At2g14170
	Root # 632	V-type ATP synthase	VHA-B	additive	vacuolar-type H+-ATPase subunit B2 (VHA-B2)	At4g38510
	Root # 635	V-type ATP synthase	VHA-B	additive	vacuolar-type H+-ATPase subunit B1 (VHA-B1)	At1g76030
	Root # 637			additive	putative WD-40 repeat protein, MSI2	At2g16780
	Root # 643	mitochondrial ATP synthase	ATP synthase beta mitochondrial	positive over-dominance, towards HDEM	H+ transporting ATP synthase beta chain - mitochondrial	At5g08670
	Root # 650			positive over-dominance, towards HDEM	selenium-binding protein like	At4g14030
	Root # 653	TUBULIN	Tubulin beta	negative over-dominance, towards Z1	tubulin beta-2/beta-3 chain	At5g62690
	Root # 671			positive over-dominance, towards Z1	carboxyl-terminal proteinase like protein	At4g17510
	Root # 677	TUBULIN	Tubulin beta	negative over-dominance, towards Z1	tubulin beta-7 chain	At2g29550
	Root # 693		cytosol aminopeptidase	intermediary pattern (up-regulation), towards Z1	leucyl aminopeptidase like protein	At4g30920
	Root # 701			additive	hydroxymethyltransferase	At4g13930
	Root # 706	TUBULIN	Tubulin alpha	Only in S0 and S1 generation: negative over-dominance, towards HDEM	tubulin alpha-5 chain	At5g19780
	Root # 713	TUBULIN	Tubulin alpha	Only in hybrid and S0 generations: positive over-dominance, towards Z1	tubulin alpha-5 chain-like protein	At5g19770
	Root # 718	chloroplast ATP synthase	ATP synthase beta	additive	ATP synthase beta subunit	AtpB
	Root # 721	TUBULIN	Tubulin beta	Z1 dominance (down-regulation)	tubulin beta-2/beta-3 chain	At5g62700
	Root # 723		aconitate hydratase	Only in hybrid and S0 generations: Z1 dominance (up-regulation)	aconitate hydratase like protein	At4g13430
	Root # 724			additive	succinic semialdehyde dehydrogenase 1 (SSADH1)	At1g79440
	Root # 725	TUBULIN	Tubulin beta	intermediary pattern (down-regulation), towards HDEM	tubulin beta-2/beta-3 chain	At5g62700
	Root # 726	TUBULIN	Tubulin beta	negative over-dominance, towards HDEM	tubulin beta-4 chain	At5g44340
	Root # 727			additive	polypyrimidine tract-binding protein	At1g43190
	Root # 73		cytosolic factor p	additive	putative cytosolic factor protein	At1g72150
	Root # 737		UDP-glucose pyrophosphorylase	additive	UDP-glucose pyrophosphorylase	At5g17310
	Root # 738		acetyl-CoA carboxylase	additive	acetyl-CoA carboxylase	At5g35360
	Root # 739		UDP-glucose pyrophosphorylase	additive	UDP-glucose pyrophosphorylase	At5g17310
	Root # 749			intermediary pattern (up-regulation), towards Z1	putative enolase	At1g74030
	Root # 756	TUBULIN	Tubulin alpha	additive	tubulin alpha-2/alpha-4 chain, putative	At1g50010
	Root # 761	TUBULIN	Tubulin alpha	negative over-dominance, towards HDEM	tubulin alpha-2/alpha-4 chain	At1g04820
	Root # 769	TUBULIN	Tubulin alpha	Z1 dominance (up-regulation)	tubulin alpha-6 chain (TUA6)	At4g14960
	Root # 77		cytosolic factor p	additive	putative cytosolic factor protein	At1g72150
	Root # 772	Proteasome		additive	26S proteasome ATPase subunit RPT1a	At1g53750
	Root # 777			negative over-dominance, towards HDEM	argininosuccinate synthase like protein	At4g24830
	Root # 786		monodehydroascorbate reductase	Only in hybrid and S0 generations: intermediary pattern (up-regulation), towards HDEM	monodehydroascorbate reductase like protein	At1g63940
	Root # 788		KAS I	negative over-dominance, towards HDEM, progressive	3-oxoacyl-[acyl-carrier-protein] synthase I precursor (beta-ketoacyl-acp synthase I) (KAS I)	At5g46290
	Root # 790			intermediary pattern (down-regulation), towards HDEM, progressive	hypothetical protein T5C2.110	At3g43410
	Root # 793		monodehydroascorbate reductase	additive	monodehydroascorbate reductase (NADH) - like protein	At3g52880
	Root # 800	complex III / cytochrome c reductase	metalloendopeptidase	intermediary pattern (up-regulation), towards HDEM	mitochondrial processing peptidase alpha subunit like	At3g16480
	Root # 801		EPSP	intermediary pattern (up-regulation), towards HDEM	5-enolpyruvylshikimate-3-phosphate (EPSP) synthase	At2g45300
	Root # 815		EPSP	additive	5-enolpyruvylshikimate-3-phosphate (EPSP) synthase	At2g45300
	Root # 819			additive	adenylosuccinate synthetase	At3g57610
	Root # 821		citrate synthase	additive	citrate synthase	At2g44350
	Root # 844		alpha-galactosidase	intermediary pattern (up-regulation), towards HDEM	alpha-galactosidase-like protein	At3g56310
	Root # 855		citrate synthase	additive	citrate synthase	At2g44350
	Root # 870		fumarylacetoacetate hydrolase	Only in hybrid and S1 generations: intermediary pattern (up-regulation), towards Z1	fumarylacetoacetate hydrolase-like protein	At1g12050
	Root # 875		s-adenosylmethionine synthetase	additive	s-adenosylmethionine synthetase like protein	At3g17390
	Root # 876	2-oxoglutarate dehydrogenase	2-oxoglutarate dehydrogenase E2 subunit	additive	2-oxoglutarate dehydrogenase E2 subunit	At5g55070
	Root # 877	2-oxoglutarate dehydrogenase	2-oxoglutarate dehydrogenase E2 subunit	additive	2-oxoglutarate dehydrogenase E2 subunit	At5g55070
	Root # 880		NADP specific isocitrate dehydrogenase like protein	additive	NADP specific isocitrate dehydrogenase like protein	At1g65930
	Root # 881		fumarylacetoacetate hydrolase	intermediary pattern (up-regulation), towards HDEM	fumarylacetoacetate hydrolase-like protein	At1g12050
	Root # 883		alcohol dehydrogenase	intermediary pattern (up-regulation), towards HDEM	alcohol dehydrogenase	At1g77120
	Root # 897			intermediary pattern (up-regulation), towards Z1, progressive	myrosinase-associated protein like	At3g14210
	Root # 904		s-adenosylmethionine synthetase	additive	putative s-adenosylmethionine synthetase	At2g36880
	Root # 914		3-isopropylmalate dehydrogenase	additive	3-isopropylmalate dehydrogenase like protein	At1g80560
	Root # 924		alcohol dehydrogenase	additive	alcohol dehydrogenase	At1g77120
	Root # 925		monodehydroascorbate reductase low mw	positive over-dominance, towards HDEM	monodehydroascorbate reductase (NADH) - like protein	At3g52880
	Root # 926		monodehydroascorbate reductase low mw	positive over-dominance, towards Z1, progressive	monodehydroascorbate reductase (NADH) - like protein	At3g52880
	Root # 939		actin	additive	actin 2	At3g18780
	Root # 95		cytosolic factor p	additive	putative cytosolic factor protein	At1g72150
	Root # 965			additive	Unknown	At5g11420
	Root # 966		glutamine synthetase 2	intermediary pattern (down-regulation), towards Z1, progressive	glutamate-ammonia ligase	At5g35630
	Root # 971		glutamate dehydrogenase 1	intermediary pattern (up-regulation), towards Z1, progressive	glutamate dehydrogenase 1	At5g18170
	Root # 979		glutamate dehydrogenase 1	Only in S1 generation: intermediary pattern (down-regulation), towards Z1	glutamate dehydrogenase 1	At5g18170
	Root # 991			additive	acetoacetyl-CoA thiolase (AAT1)	At5g48230
	Root # 998			additive	acetylornithine transaminase like protein	At1g80600
	Stem # 1007		monodehydroascorbate reductase low mw	intermediary pattern (down-regulation), towards Z1	monodehydroascorbate reductase like protein	At3g09940
	Stem # 1012		Rubisco activase	Z1 dominance (up-regulation)	Rubisco activase	At2g39730
	Stem # 1016		Rubisco activase	Z1 dominance (up-regulation)	Rubisco activase	At2g39730
	Stem # 1021		alcohol dehydrogenase	intermediary pattern (down-regulation), towards Z1	alcohol dehydrogenase	At1g77120
	Stem # 1023		NADP specific isocitrate dehydrogenase like protein	positive over-dominance, towards HDEM	NADP specific isocitrate dehydrogenase like protein	At1g65930
	Stem # 1025			Only in S1 generation: intermediary pattern (down-regulation), towards Z1	similar to stomatin-like protein	At4g27585
	Stem # 103		glycine dehydrogenase	positive over-dominance, towards HDEM, progressive	glycine dehydrogenase = glycine cleavage system P-protein	At2g26080
	Stem # 1036		3-isopropylmalate dehydrogenase	intermediary pattern (down-regulation), towards Z1	3-isopropylmalate dehydrogenase like protein	At1g80560
	Stem # 1038			additive	chorismate synthase	At1g48850
	Stem # 1039			Z1 dominance (up-regulation)	ribosomal protein S1	At5g30510
	Stem # 1047		monodehydroascorbate reductase low mw	Only in S1 generation: positive over-dominance, towards Z1	monodehydroascorbate reductase (NADH) - like protein	At3g52880
	Stem # 1055		dTDP-glucose 4-6-dehydratase	additive	putative dTDP-glucose 4-6-dehydratase	At2g27860
	Stem # 1056			positive over-dominance, towards Z1	cinnamyl alcohol dehydrogenase like protein	At4g34230
	Stem # 1057		dTDP-glucose 4-6-dehydratase	additive	putative dTDP-glucose 4-6-dehydratase	At1g08200
	Stem # 1059			Z1 dominance (down-regulation)	DNA repair protein RAD23 homolog	At5g38470
	Stem # 1062	GAPDH		positive over-dominance, towards Z1	putative glyceraldehyde-3-phosphate dehydrogenase	At1g42970
	Stem # 1064		actin	intermediary pattern (down-regulation), towards Z1	actin (ACT3)	At3g53750
	Stem # 1068		actin	intermediary pattern (down-regulation), towards Z1, progressive	ACTIN 2/7	At5g09810
	Stem # 1069		alcohol dehydrogenase	additive	alcohol dehydrogenase	At1g77120
	Stem # 1070		actin	intermediary pattern (down-regulation), towards HDEM, progressive	actin 11 like protein	At1g49240
	Stem # 1078		actin	intermediary pattern (down-regulation), towards Z1, progressive	actin 1 (ACT1)	At3g12110
	Stem # 1100		glutamine synthetase 2	Z1 dominance (up-regulation)	glutamate-ammonia ligase (EC 6.3.1.2) precursor, chloroplast	At3g53180
	Stem # 1115			additive	formate dehydrogenase (FDH)	At5g14780
	Stem # 1120		glutamate dehydrogenase 1	additive	glutamate dehydrogenase 2 (GDH2)	At5g07440
	Stem # 1129		malate dehydrogenase chloroplastic 1	intermediary pattern (up-regulation), towards Z1, progressive	NADP-dependent malate dehydrogenase	At5g58330
	Stem # 1139			additive	cinnamyl-alcohol dehydrogenase ELI3-1	At4g37980
	Stem # 114			additive	myrosinase-binding protein	At1g52030
	Stem # 115		cytoplasmatic aconitate hydratase	positive over-dominance, towards Z1	cytoplasmatic aconitate hydratase (citrate hydro-lyase)(aconitase)	At4g35830
	Stem # 1153		mitochondrial elongation factor Tu	additive	mitochondrial elongation factor Tu	At4g02930
	Stem # 1159		phosphoribulokinase	positive over-dominance, towards Z1	phosphoribulokinase precursor like protein	At1g32060
	Stem # 1167		phosphoribulokinase	additive	phosphoribulokinase (EC 2.7.1.19) precursor like protein	At1g32060
	Stem # 1176	succinyl-CoA ligase	succinyl-CoA ligase - beta	intermediary pattern (down-regulation), towards Z1	succinyl-CoA ligase beta subunit	At2g20420
	Stem # 1177		glutamine synthetase 1	intermediary pattern (down-regulation), towards Z1	glutamine synthetase	At3g17820
	Stem # 1178	succinyl-CoA ligase	succinyl-CoA ligase - beta	additive	succinyl-CoA ligase beta subuni	At2g20420
	Stem # 1181		fructose biphosphatase	Only in S1 generation: intermediary pattern (down-regulation), towards Z1	fructose bisphosphate aldolase - like protein	At3g52930
	Stem # 1187			additive	MAP kinase 4	At4g01370
	Stem # 1190		ATPDIL2-1	positive over-dominance, towards Z1, progressive	putative protein disulfide-isomerase	At2g47470
	Stem # 1193		endomembrane-associated protein	intermediary pattern (up-regulation), towards Z1, progressive	endomembrane-associated protein	At4g20260
	Stem # 1197		adenosine kinase	additive	adenosine kinase like protein	At3g09820
	Stem # 1206			additive	Rubisco activase	At2g39730
	Stem # 1221			additive	branched-chain amino acid aminotransferase	At5g65780
	Stem # 1228		fructose biphosphatase	Z1 dominance (down-regulation)	fructose bisphosphate aldolase - like protein	At3g52930
	Stem # 1233		RGP2	additive	reversibly glycosylated polypeptide-2 (AtRGP)	At5g15650
	Stem # 1239		phosphoglycerate kinase	intermediary pattern (down-regulation), towards Z1, progressive	phosphoglycerate kinase like protein	At1g79550
	Stem # 1242		mRNA binding protein	spot appearance (amphiploid spot absent in parental proteomes)	mRNA binding protein precursor - like	At3g63140
	Stem # 1246			additive	beta-glucosidase	At1g66270
	Stem # 1247			Z1 dominance (down-regulation)	actin depolymerizing factor 3 - like protein	At5g59880
	Stem # 1250		mRNA binding protein	Only in S1 generation: Z1 dominance (up-regulation)	mRNA binding protein precursor - like	At3g63140
	Stem # 1252		cyclophilin (AtCYP38)	additive	cyclophilin (AtCYP38)	At3g01480
	Stem # 1257			additive	putative isocitrate dehydrogenase (NAD+) like protein	At5g03290
	Stem # 1268			positive over-dominance, towards HDEM	sedoheptulose-bisphosphatase precursor	At3g55800
	Stem # 1272	Ribosome	40S ribosomal protein	intermediary pattern (down-regulation), towards Z1, progressive	40S ribosomal protein SA (laminin receptor-like protein)	At1g72370
	Stem # 1273	Ribosome	40S ribosomal protein	Only in S1 generation: intermediary pattern (down-regulation), towards HDEM	40S ribosomal protein SA (laminin receptor-like protein)	At1g72370
	Stem # 1275			additive	fructose 1,6-bisphosphatase, putative	At1g43670
	Stem # 1278		late embryogenesis abundant proteins	additive	similar to late embryogenesis abundant proteins	At2g44060
	Stem # 1284		cyclophilin (AtCYP38)	additive	cyclophilin like protein (AtCYP37)	At3g15520
	Stem # 1285		malate dehydrogenase cytosolic	additive	malate dehydrogenase like protein	At1g04410
	Stem # 1287	Pyruvate dehydrogenase	pyruvate dehydrogenase E1 beta	intermediary pattern (down-regulation), towards HDEM	pyruvate dehydrogenase E1 component beta subunit	At1g30120
	Stem # 1288		endomembrane-associated protein	Only in genotype EMZ4,38S1: spot disappearance	endomembrane-associated protein	At4g20260
	Stem # 1289		aldo-keto reductase/ oxidoreductase	additive	aldo-keto reductase/ oxidoreductase	At1g60730
	Stem # 129		cytosolic factor p	intermediary pattern (up-regulation), towards HDEM	putative cytosolic factor protein	At1g72150
	Stem # 1291		RGP1	intermediary pattern (down-regulation), towards Z1	reversibly glycosylated polypeptide-1	At3g02230
	Stem # 1301		malate dehydrogenase cytosolic	intermediary pattern (down-regulation), towards Z1	malate dehydrogenase like protein	At1g04410
	Stem # 1302	eukaryotic translation initiation factor 3		additive	eukaryotic translation initiation factor 3 delta subunit	At2g46280
	Stem # 1304			additive	putative fructokinase	At1g66430
	Stem # 1315		aldo-keto reductase/ oxidoreductase	additive	aldo-keto reductase/ oxidoreductase	At1g06690
	Stem # 1316		aspartate-semialdehyde dehydrogenase	additive	aspartate-semialdehyde dehydrogenase, putative	At1g14810
	Stem # 1322		cysteine synthase	additive	cysteine synthase	At3g59760
	Stem # 1323			spot disappearance (parental spot absent in hybrid generation and progressively reappearing in S0 and S1 generations)	major latex protein-related	At2g01520
	Stem # 1330	chloroplast ATP synthase		positive over-dominance, towards Z1	ATPase gamma-subunit = AtpC1	At4g04640
	Stem # 1339			Only in S1 generation: intermediary pattern (down-regulation), towards Z1	cinnamyl-alcohol dehydrogenase - like protein	At5g19440
	Stem # 1343		malate dehydrogenase mitochondrial 3	intermediary pattern (down-regulation), towards Z1	similar to mitochondrial NAD-dependent malate dehydrogenase	At1g53240
	Stem # 1346		fructose biphosphatase 2	Z1 dominance (up-regulation)	fructose bisphosphate aldolase - like protein	At4g38970
	Stem # 1348			intermediary pattern (down-regulation), towards HDEM	amylogenin, reversibly glycosylatable polypeptide	At5g16510
	Stem # 1352		fructokinase 1	positive over-dominance, towards HDEM	fructokinase, putative	At1g06020
	Stem # 1353		fructokinase 1	intermediary pattern (down-regulation), towards HDEM	fructokinase, putative	At1g06020
	Stem # 1356		fructose biphosphatase 2	Only in hybrid generation: intermediary pattern (down-regulation), towards HDEM	fructose bisphosphate aldolase - like protein	At2g21330
	Stem # 1357			HDEM dominance (down-regulation)	spermidine synthase like protein	At1g23820
	Stem # 1366			additive	Cysteine synthase = AtcysC1	At3g61440
	Stem # 1373		fructokinase 3	Z1 dominance (down-regulation)	putative fructokinase	At2g31390
	Stem # 1376			HDEM dominance (up-regulation)	putative NADP-dependent oxidoreductase	At3g03080
	Stem # 138		HSP	additive	putative heat-shock protein	At1g79930
	Stem # 139		HSP	additive	putative heat-shock protein	At1g79920
	Stem # 1393		fructokinase 2	additive	putative fructokinase	At2g31390
	Stem # 1407		fructokinase 2	intermediary pattern (down-regulation), towards Z1, progressive	putative fructokinase	At2g31390
	Stem # 1410		malate dehydrogenase mitochondrial 2	additive	similar to mitochondrial NAD-dependent malate dehydrogenase	At1g53240
	Stem # 1413		enoyl-ACP reductase	Only in S1 generation: intermediary pattern (down-regulation), towards Z1	enoyl-ACP reductase (ENR1)	At2g05990
	Stem # 1432		malate dehydrogenase chloroplastic 2	Only in S0 and S1 generation: intermediary pattern (down-regulation), towards HDEM	chloroplast NAD-dependent malate dehydrogenase	At3g47520
	Stem # 144		cytoplasmatic aconitate hydratase	additive	cytoplasmic aconitate hydratase	At2g05710
	Stem # 1441		malate dehydrogenase mitochondrial 1	intermediary pattern (up-regulation), towards Z1	similar to mitochondrial NAD-dependent malate dehydrogenase	At1g53240
	Stem # 1445		malate dehydrogenase mitochondrial 1	intermediary pattern (down-regulation), towards HDEM	similar to mitochondrial NAD-dependent malate dehydrogenase	At1g53240
	Stem # 1448			additive	DNA-binding bromodomain-containing protein	At1g17790
	Stem # 1453		cysteine synthase	intermediary pattern (up-regulation), towards Z1	cysteine synthase = AtcysD1	At3g04940
	Stem # 1457			additive	alcohol dehydrogenase like protein	At2g47140
	Stem # 1458		malate dehydrogenase mitochondrial 1	intermediary pattern (down-regulation), towards HDEM	similar to mitochondrial NAD-dependent malate dehydrogenase	At1g53240
	Stem # 1466	Proteasome	Proteasome - RPN11	intermediary pattern (down-regulation), towards Z1, progressive	26S proteasome, non-ATPase regulatory subunit	At5g23540
	Stem # 1467			additive	nucleosome assembly protein (NAP) family protein	At1g18800
	Stem # 1474		cysteine synthase	additive	cysteine synthase (cpACS1)	At2g43750
	Stem # 149		cytoplasmatic aconitate hydratase	additive	cytoplasmic aconitate hydratase	At2g05710
	Stem # 1493			intermediary pattern (down-regulation), towards Z1	2-dehydro-3-deoxyphosphooctonate aldolase	At1g79500
	Stem # 1497			intermediary pattern (down-regulation), towards HDEM	putative thioredoxin reductase	At2g17420
	Stem # 1501		cysteine synthase	intermediary pattern (up-regulation), towards Z1, progressive	cysteine synthase = AtcysD1	At3g04940
	Stem # 1503		ferredoxin reductase	positive over-dominance, towards Z1	ferredoxin--NADP reductase precursor, putative	At1g20020
	Stem # 1505		ferredoxin reductase	positive over-dominance, towards HDEM	ferredoxin--NADP reductase precursor, putative	At1g20020
	Stem # 1514		ferredoxin reductase	Only in S1 generation: intermediary pattern (up-regulation), towards Z1	ferredoxin--NADP reductase precursor, putative	At1g20020
	Stem # 1516		ferredoxin reductase	positive over-dominance, towards HDEM	ferredoxin-NADP+ reductase	At5g66190
	Stem # 1523	Prolyl 4-hydroxylase	Prolyl 4-hydroxylase alpha subunit	additive	Prolyl 4-hydroxylase alpha subunit	At3g06300
	Stem # 1529	protease inhibitor complex		additive	cysteine protease component of protease-inhibitor complex	At5g43060
	Stem # 1530		SEC13	Z1 dominance (down-regulation)	putative protein transport protein SEC13	At2g30050
	Stem # 1532	Proteasome		additive	20S proteasome subunit PAF1	At5g42790
	Stem # 1533			additive	pyridoxine biosynthesis protein - like	At5g01410
	Stem # 1536		Bet v	additive	Bet v I allergen family protein	At1g70830
	Stem # 1538			additive	putative aspartic proteinase	At1g11910
	Stem # 154			positive over-dominance, towards Z1	urease-like protein	At1g67550
	Stem # 1541			additive	thiazole biosynthetic enzyme precursor (ARA6)	At5g54770
	Stem # 1545		Bet v	additive	similar to Bet v I allergen family protein	At1g70850
	Stem # 1565	NAC		negative over-dominance, towards Z1, progressive	nascent polypeptide associated complex alpha chain protein, putative	At3g12390
	Stem # 1571	V-type ATP synthase	VHA-E3	intermediary pattern (down-regulation), towards Z1	vacuolar-type H+-ATPase subunit E3 (VHA-E3)	At1g64200
	Stem # 1572			positive over-dominance, towards HDEM	myb family transcription factor-related	At1g79430
	Stem # 1573		nucleotide-rhamnose synthase/epimerase-reductase	additive	nucleotide-rhamnose synthase/epimerase-reductase	At1g63000
	Stem # 1574		nucleotide-rhamnose synthase/epimerase-reductase	intermediary pattern (down-regulation), towards Z1	nucleotide-rhamnose synthase/epimerase-reductase	At1g63000
	Stem # 1577	cytochrome b6/f complex	cytochrome f	additive	cytochrome f	petA
	Stem # 158		cytosolic factor p	Z1 dominance (up-regulation)	putative cytosolic factor protein	At1g72150
	Stem # 1582			additive	phospholipase D1-like protein	At5g25370
	Stem # 1584		Unknown	additive	unknown protein	At2g37660
	Stem # 1589	cytochrome b6/f complex	cytochrome f	positive over-dominance, towards Z1	petA -chloroplast genome- cytochrome f	petA
	Stem # 1590	cytochrome b6/f complex	cytochrome f	positive over-dominance, towards HDEM	cytochrome f apoprotein	petA
	Stem # 1592	PSII	PSII-O protein	Z1 dominance (up-regulation)	PSII-O protein	At3g50820
	Stem # 1595		esterase D	Z1 dominance (down-regulation)	putative esterase D	At2g41530
	Stem # 1596			intermediary pattern (up-regulation), towards Z1, progressive	p-nitrophenylphosphatase-like protein = N-glyceraldehyde-2-phosphotransferase-like	At5g36790
	Stem # 1603			additive	NBS/LRR disease resistance protein	At1g12210
	Stem # 1604	EF-1	EF-1 beta	intermediary pattern (up-regulation), towards Z1	putative elongation factor 1-beta	At2g18110
	Stem # 1614		caffeoyl-CoA O-methyltransferase	intermediary pattern (down-regulation), towards HDEM	caffeoyl-CoA O-methyltransferase - like protein	At4g34050
	Stem # 1627	PSII	PSII-O protein	additive	PSII-O protein	At3g50820
	Stem # 1635		Unknown	Only in hybrid and S0 generations: intermediary pattern (up-regulation), towards HDEM	Unknown protein	At5g02240
	Stem # 1637		gamma-hydroxybutyrate dehydrogenase	intermediary pattern (up-regulation), towards Z1, progressive	gamma-hydroxybutyrate dehydrogenase	At3g25530
	Stem # 1646	NADH dehydrogenase	NADH dehydrogenase - 24K subunit	additive	predicted NADH dehydrogenase 24 kD subunit	At1g70410
	Stem # 1653	Proteasome		additive	20S proteasome subunit C8 (PAG1/PRC8_ARATH)	At2g27020
	Stem # 1658	Coatomer-like protein		HDEM dominance (down-regulation)	coatomer-like protein, epsilon subunit	At1g30630
	Stem # 1666			Z1 dominance (down-regulation)	reversibly glycosylated polypeptide-1	At3g02230
	Stem # 1683	Proteasome	Proteasome - PAA2	intermediary pattern (down-regulation), towards Z1	20S proteasome subunit (PAA2)	At2g05840
	Stem # 1695		GST	additive	glutathione S-transferase like protein	At2g02390
	Stem # 1696		carbonic anhydrase	additive	carbonic anhydrase, chloroplast precursor	At3g01500
	Stem # 1698		L-ascorbate perodixase	positive over-dominance, towards HDEM	L-ascorbate perodixase	At1g07890
	Stem # 1703	Proteasome		intermediary pattern (down-regulation), towards Z1, progressive	20S proteasome subunit PAC1	At3g22110
	Stem # 1706			intermediary pattern (up-regulation), towards HDEM	ABC transporter family protein	At1g63270
	Stem # 1707			additive	oxidoreductase, 2OG-Fe(II) oxygenase family protein	At4g35820
	Stem # 1710		CAB	Z1 dominance (up-regulation)	putative chlorophyll a/b binding protein	At2g05070
	Stem # 1713		triosephosphatisomerase	intermediary pattern (down-regulation), towards Z1, progressive	cytosolic triosephosphatisomerase	At3g55440
	Stem # 1717	Proteasome	Proteasome - PBB1	intermediary pattern (down-regulation), towards Z1	20S proteasome beta subunit (PBB1)	At3g27430
	Stem # 1721		triosephosphatisomerase	Only in S1 generation: intermediary pattern (down-regulation), towards HDEM	cytosolic triosephosphatisomerase	At3g55440
	Stem # 1726			additive	RAS superfamily GTP-binding protein-like	At5g47960
	Stem # 1727	ORC		Z1 dominance (up-regulation)	origin recognition complex subunit 1 -like protein	At4g12620
	Stem # 1728		CAB	Z1 dominance (up-regulation)	putative photosystem II type I chlorophyll a/b binding protein	At2g34430
	Stem # 1729			intermediary pattern (up-regulation), towards Z1, progressive	abscisic acid-responsive HVA22 family protein	At2g42820
	Stem # 1731			intermediary pattern (up-regulation), towards Z1	putative calmodulin	At2g36180
	Stem # 1734		CAB	positive over-dominance, towards Z1	Chlorophyll A-B binding protein 2, chloroplast	At1g29930
	Stem # 1736	Proteasome		additive	20S proteasome subunit PAB1	At1g16470
	Stem # 1738	Proteasome	proteasome epsilon chain	intermediary pattern (down-regulation), towards Z1, progressive	proteasome epsilon chain precursor	At1g13060
	Stem # 1741		carbonic anhydrase	positive over-dominance, towards Z1	carbonic anhydrase, chloroplast precursor	At3g01500
	Stem # 1745		carbonic anhydrase	additive	carbonic anhydrase, chloroplast precursor	At3g01500
	Stem # 1746		carbonic anhydrase	positive over-dominance, towards Z1	carbonic anhydrase, chloroplast precursor	At3g01500
	Stem # 1747		carbonic anhydrase	positive over-dominance, towards Z1, progressive	carbonic anhydrase, chloroplast precursor	At3g01500
	Stem # 1748		carbonic anhydrase	positive over-dominance, towards Z1	carbonic anhydrase, chloroplast precursor	At3g01500
	Stem # 1751			positive over-dominance, towards HDEM, progressive	putative phosphoribosyl diphosphate synthase	At1g10700
	Stem # 1756			positive over-dominance, towards HDEM, progressive	disease resistance protein RPP13-like protein	At3g46530
	Stem # 1758		GST	additive	glutathione-S-transferase	At2g30860
	Stem # 1760	3-isopropylmalate dehydratase complex		additive	3-isopropylmalate dehydratase, small subunit	At2g43090
	Stem # 1761		carbonic anhydrase	positive over-dominance, towards HDEM, progressive	carbonic anhydrase, chloroplast precursor	At3g01500
	Stem # 1762			intermediary pattern (up-regulation), towards Z1, progressive	ribulose-5-phosphate-3-epimerase	At5g61410
	Stem # 1766			intermediary pattern (up-regulation), towards Z1, progressive	protein kinase - like	At5g03320
	Stem # 1769	ferritin		additive	ferritin 1 precursor	At5g01600
	Stem # 1770	Proteasome	Proteasome - C5	additive	proteasome component C5	At3g60820
	Stem # 1772		GST	HDEM dominance (up-regulation)	glutathione S-transferase	At2g30860
	Stem # 1776		GST	intermediary pattern (up-regulation), towards HDEM	glutathione S-transferase	At2g30860
	Stem # 1779		GST	positive over-dominance, towards HDEM, progressive	putative glutathione S-transferase	At2g02930
	Stem # 1780			positive over-dominance, towards Z1, progressive	Lhcb3 chlorophyll a/b binding protein	At5g54270
	Stem # 1783		GST	spot disappearance (parental spot absent in amphiploid proteomes)	Glutathione S-transferase TSI-1	At1g10360
	Stem # 1784		quinone reductase	additive	1,4-benzoquinone reductase-like; Trp repressor binding protein-like	At5g54500
	Stem # 1791			Z1 dominance (up-regulation)	PSI type III chlorophyll a/b-binding protein	At1g61520
	Stem # 1793		quinone reductase	Only in S0 and S1 generation: intermediary pattern (down-regulation), towards Z1	1,4-benzoquinone reductase-like; Trp repressor binding protein-like	At5g54500
	Stem # 1794	PSII	PsbP	Z1 dominance (up-regulation)	PSII-P protein (PsbP1 , OE23)	At1g06680
	Stem # 1795			additive	adenine phosphoribosyltransferase 1, APRT	At1g27450
	Stem # 1805	Proteasome		intermediary pattern (down-regulation), towards Z1, progressive	multicatalytic endopeptidase complex, proteasome precursor, beta subunit	At4g31300
	Stem # 1806	PSII	PsbP	Z1 dominance (up-regulation)	PSII-P protein (PsbP1 , OE23)	At1g06680
	Stem # 1814		peroxiredoxin high mw	Z1 dominance (up-regulation), progressive	putative 2-cys peroxiredoxin	At3g11630
	Stem # 1817		superoxide dismutase high MW	intermediary pattern (down-regulation), towards HDEM	superoxide dismutase	At4g25100
	Stem # 182			additive	CDC48 cell division cycle protein 48 = transitional endoplasmic reticulum ATPase	At5g03340
	Stem # 1825	Proteasome		intermediary pattern (down-regulation), towards HDEM	20S proteasome beta subunit PBC2 like protein	At1g21720
	Stem # 1828	ClpP		positive over-dominance, towards Z1, progressive	ATP-dependent clp protease proteolytic subunit = nClpP1	At1g02560
	Stem # 1832			intermediary pattern (up-regulation), towards HDEM	disease resistance protein -like	At3g44480
	Stem # 1833		peroxiredoxin high mw	positive over-dominance, towards HDEM	putative 2-cys peroxiredoxin	At3g11630
	Stem # 1835			additive	unknown protein	At3g59870
	Stem # 1836		Germin low MW basic	Z1 dominance (up-regulation)	germin-like protein = GLP3b	At5g20630
	Stem # 1840		RD2	additive	RD2 protein (RD2)	At2g21620
	Stem # 1843		RD2	Z1 dominance (down-regulation)	RD2 protein	At2g21620
	Stem # 1846		CAB low MW	Z1 dominance (up-regulation)	chlorophyll a/b binding protein	At3g54890
	Stem # 1848		Germin low MW acid	positive over-dominance, towards HDEM	germin-like protein = GLP3b	At5g20630
	Stem # 1851		translationally controlled tumor	Only in S1 generation: intermediary pattern (down-regulation), towards HDEM	translationally controlled tumor protein-like protein	At3g16640
	Stem # 1863		Germin low MW acid	positive over-dominance, towards HDEM, progressive	germin-like protein = GLP3b	At5g20630
	Stem # 1866			additive	unknown protein	At1g54780
	Stem # 1867			HDEM dominance (up-regulation)	phosphoribosylaminoimidazole carboxylase like protein	At2g37690
	Stem # 1871	chloroplast ATP synthase	ATPase delta	intermediary pattern (up-regulation), towards Z1	ATPase delta subunit (AtpD)	At4g09650
	Stem # 1873	chloroplast ATP synthase	ATPase delta	positive over-dominance, towards Z1	ATPase delta subunit (AtpD)	At4g09650
	Stem # 1897		cyclophilin (AtCYP20-3)	Only in S1 generation: intermediary pattern (up-regulation), towards Z1	cyclophilin (AtCYP20-3)	At3g62030
	Stem # 1901		peroxiredoxin	additive	peroxiredoxin - like protein	At1g65980
	Stem # 1903		cyclophilin (AtCYP20-3)	positive over-dominance, towards HDEM	cyclophilin (AtCYP20-3)	At3g62030
	Stem # 1913			additive	phospholipid hydroperoxide glutathione peroxidase	At4g11600
	Stem # 1915		CBS domain-containing protein	intermediary pattern (down-regulation), towards HDEM	CBS domain-containing protein	At5g10860
	Stem # 1924		initiation factor 5A-4	additive	initiation factor 5A-4, putative	At1g26630
	Stem # 1946			additive	dehydration stress-induced protein	At4g39730
	Stem # 1949		glycine rich protein high MW	additive	glycine rich protein	At4g39260
	Stem # 1951			intermediary pattern (down-regulation), towards Z1, progressive	pyridoxal-5'-phosphate-dependent enzyme, beta family protein, similar to Cysteine synthase	At1g55880
	Stem # 1963		glycine-rich protein basic	Only in hybrid and S0 generations: intermediary pattern (up-regulation), towards Z1	glycine-rich protein	At4g39260
	Stem # 1966		glycine-rich protein	intermediary pattern (down-regulation), towards Z1	glycine-rich RNA binding protein	At2g21660
	Stem # 1967		glycine-rich protein acid	intermediary pattern (down-regulation), towards Z1	glycine-rich protein	At4g39260
	Stem # 1976		glycine-rich protein	intermediary pattern (up-regulation), towards Z1, progressive	glycine-rich RNA binding protein	At2g21660
	Stem # 1992			spot disappearance (parental spot absent in amphiploid proteomes)	pollen allergen-like protein	At1g24020
	Stem # 1999	Ribosome	Ribosome - RPP2A	additive	60S acidic ribosomal protein P2	At2g27720
	Stem # 2006		protein kinase C inhibitor-like protein	additive	protein kinase C inhibitor-like protein	At3g56490
	Stem # 2012		superoxidase dismutase low MW	additive	superoxidase dismutase	At1g08830
	Stem # 2013		nucleoside-diphosphate kinase	intermediary pattern (down-regulation), towards Z1	nucleoside-diphosphate kinase	At4g09320
	Stem # 2017			intermediary pattern (down-regulation), towards HDEM, progressive	zinc finger (C3HC4-type RING finger) family protein	At2g03000
	Stem # 2018		superoxidase dismutase low MW	additive	superoxidase dismutase	At1g08830
	Stem # 2022			additive	glutaredoxin, putative	At5g20500
	Stem # 2033	RUBISCO	ss Rubisco	Only in S1 generation: intermediary pattern (up-regulation), towards Z1	ribulose bisphosphate carboxylase small chain 3b precursor (RuBisCO small subunit 3b)	At5g38410
	Stem # 2037	RUBISCO	ss Rubisco	intermediary pattern (up-regulation), towards Z1, progressive	ribulose bisphosphate carboxylase small chain 3b precursor (RuBisCO small subunit 3b)	At5g38410
	Stem # 2041	RUBISCO	ss Rubisco	positive over-dominance, towards HDEM	ribulose bisphosphate carboxylase small chain 3b precursor (RuBisCO small subunit 3b)	At5g38410
	Stem # 211		methionine synthase	additive	5-methyltetrahydropteroyltriglutamate--homocysteine S-methyltransferase	At5g17920
	Stem # 2180			additive	unknown protein	At1g42960
	Stem # 2184		initiation factor 5A-4	intermediary pattern (down-regulation), towards Z1	initiation factor 5A-4, putative	At1g26630
	Stem # 2218			additive	chloroplast GrpE protein	At5g17710
	Stem # 2227		Cpn21	additive	chloroplast Cpn21 protein	At5g20720
	Stem # 2233	glycine cleavage system		positive over-dominance, towards Z1, progressive	glycine cleavage system H protein precursor, putative	At1g32470
	Stem # 2235		glycine-rich protein basic	intermediary pattern (down-regulation), towards Z1	glycine-rich protein	At4g39260
	Stem # 2253			additive	calmodulin	At2g27030
	Stem # 2255	EF-1	EF-1 beta	intermediary pattern (down-regulation), towards HDEM, progressive	elongation factor 1-beta like protein	At1g30230
	Stem # 2260	TUBULIN	Tubulin beta	Only in S1 generation: intermediary pattern (down-regulation), towards Z1	tubulin beta-2/beta-3 chain	At5g62700
	Stem # 2273		DNA repair	intermediary pattern (down-regulation), towards Z1, progressive	DNA repair protein RAD23 homolog	At5g38470
	Stem # 2286		4-coumarate-CoA ligase	HDEM dominance (up-regulation)	4-coumarate CoA ligase	At1g20510
	Stem # 2288		NAP	Only in lineage 4: spot disappearance	putative nucleosome assembly protein	At2g19480
	Stem # 2298		alpha-galactosidase	intermediary pattern (up-regulation), towards HDEM	alpha-galactosidase-like protein	At3g56310
	Stem # 2323		NAP	Z1 dominance (up-regulation)	putative nuclesome assembly protein	At2g19480
	Stem # 2327	TUBULIN	Tubulin beta	additive	tubulin beta-4 chain	At5g44340
	Stem # 2337		s-adenosylmethionine synthetase	additive	putative s-adenosylmethionine synthetase	At2g36880
	Stem # 2350			Z1 dominance (up-regulation)	extra-large G-protein - like	At4g34390
	Stem # 2384		peroxiredoxin	intermediary pattern (up-regulation), towards HDEM	peroxiredoxin type 2	At1g65980
	Stem # 245			positive over-dominance, towards Z1	elongation factor G, putative	At1g62750
	Stem # 2475		phosphatidylinositol kinase	additive	phosphatidylinositol 3- and 4-kinase family protein	At2g17930
	Stem # 248		methionine synthase	HDEM dominance (up-regulation)	methionine synthase	At3g03780
	Stem # 254		ATPDIL1-3	additive	protein disulfide-isomerase-like protein	At3g54960
	Stem # 2569		CAB low MW	positive over-dominance, towards Z1	chlorophyll a/b-binding protein	At3g54890
	Stem # 259		methionine synthase	additive	methionine synthase	At3g03780
	Stem # 2592		6-phosphogluconate dehydrogenase	intermediary pattern (down-regulation), towards Z1, progressive	6-phosphogluconate dehydrogenase, putative	At1g64190
	Stem # 262		methionine synthase	Z1 dominance (up-regulation)	methionine synthase	At3g03780
	Stem # 266		methionine synthase	Z1 dominance (up-regulation)	5-methyltetrahydropteroyltriglutamate--homocysteine S-methyltransferase	At5g17920
	Stem # 274		methionine synthase	positive over-dominance, towards Z1	methionine synthase	At3g03780
	Stem # 291			Only in S1 generation: intermediary pattern (down-regulation), towards Z1	putative transcriptional regulator	At5g66420
	Stem # 306		Transketolase	intermediary pattern (down-regulation), towards HDEM, progressive	putative transketolase precursor	At2g45290
	Stem # 310	NADH dehydrogenase	ubiquinone	additive	NADH dehydrogenase (ubiquinone) 76K chain precursor protein like	At5g37510
	Stem # 314		Transketolase	positive over-dominance, towards HDEM, progressive	transketolase	At2g45290
	Stem # 317		Transketolase	HDEM dominance (up-regulation), progressive	transketolase	At2g45290
	Stem # 327			additive	monodehydroascorbate reductase like protein	At1g63940
	Stem # 346		acyl-peptide hydrolase	additive	acyl-peptide hydrolase-like	At5g36210
	Stem # 348		Transketolase	positive over-dominance, towards HDEM	transketolase - like protein	At3g60750
	Stem # 350		Transketolase	positive over-dominance, towards Z1	transketolase	At2g45290
	Stem # 360		Transketolase	positive over-dominance, towards HDEM	transketolase - like protein	At3g60750
	Stem # 361		myrosinase	positive over-dominance, towards HDEM, progressive	myrosinase precursor	At5g26000
	Stem # 365		arabinofuranosidase	HDEM dominance (up-regulation)	alpha-L-arabinofuranosidase	At3g10740
	Stem # 370		Hsc70-7	intermediary pattern (down-regulation), towards HDEM	heat shock protein 70 (Hsc70-7)	At5g49910
	Stem # 374		Hsc70-7	Only in hybrid generation: intermediary pattern (down-regulation), towards Z1	heat shock protein 70 (Hsc70-7)	At5g49910
	Stem # 375		Transketolase	spot disappearance (parental spot absent in amphiploid proteomes)	transketolase	At3g60750
	Stem # 382		Hsc70-7	HDEM dominance (up-regulation)	heat shock protein 70 (Hsc70-7)	At5g49910
	Stem # 383		Hsc70-7	HDEM dominance (up-regulation)	heat shock protein 70 (Hsc70-7)	At5g49910
	Stem # 392			additive	10-formyltetrahydrofolate synthetase	At1g50480
	Stem # 394		HSC70-1	additive	dnaK-type molecular chaperone hsc70.1	At5g02500
	Stem # 413		arabinofuranosidase	positive over-dominance, towards HDEM	alpha-L-arabinofuranosidase	At3g10740
	Stem # 422		HSC70-1	additive	dnaK-type molecular chaperone hsc70.1	At5g02500
	Stem # 433			intermediary pattern (down-regulation), towards Z1, progressive	UDP-sugar pyrophospharylase	At5g52560
	Stem # 449			additive	WD40-repeat protein	At3g18060
	Stem # 451	cellulose synthase		additive	putative cellulose synthase catalytic subunit	At1g55850
	Stem # 453	V-type ATP synthase	VHA-A	additive	vacuolar-type H+-ATPase subunit A (VHA-A)	At1g78900
	Stem # 454		phosphoglucomutase	additive	putative phosphoglucomutase	At1g23190
	Stem # 456		phosphoglucomutase	additive	Putative phosphoglucomutase	At1g23190
	Stem # 476			additive	soluble starch synthase	At5g24300
	Stem # 477			additive	heat shock protein 70 (Hsc70-5)	At5g09590
	Stem # 487	pyrophosphate-dependent phosphofructokinase	pyrophosphate-dependent phosphofructokinase - alpha	intermediary pattern (down-regulation), towards Z1	putative pyrophosphate-dependent phosphofructokinase alpha subunit	At1g20950
	Stem # 501		FtsH protease	Z1 dominance (up-regulation)	cell division protease FtsH, putative	At1g06430
	Stem # 507		malic enzyme	additive	NADP dependent malic enzyme - like protein	At5g11670
	Stem # 513		4-coumarate-CoA ligase	additive	4-coumarate--coenzyme A ligase (At4CL1)	At1g51680
	Stem # 523		myrosinase	positive over-dominance, towards HDEM	myrosinase precursor	At5g26000
	Stem # 528		malic enzyme	Z1 dominance (down-regulation)	NADP dependent malic enzyme - like protein	At5g11670
	Stem # 530		malic enzyme	intermediary pattern (down-regulation), towards Z1	NADP dependent malic enzyme - like protein	At5g11670
	Stem # 538		4-coumarate-CoA ligase	intermediary pattern (up-regulation), towards HDEM	4-coumarate-CoA ligase -like protein	At3g48990
	Stem # 540		Phosphoglyceromutase	additive	putative 2,3-bisphosphoglycerate-independent phosphoglycerate mutase	At3g08590
	Stem # 543		phosphatidylinositol kinase	intermediary pattern (down-regulation), towards HDEM	inositol or phosphatidylinositol kinase/ phosphotransferase	At2g17930
	Stem # 546			additive	receptor-like protein kinase	At3g57830
	Stem # 547			additive	tetratricopeptide repeat (TPR)-containing protein	At5g48390
	Stem # 565		RAN GTPase	additive	RAN GTPase like protein	At3g63130
	Stem # 566	NF-YA	CBF	additive	CCAAT-binding transcription factor (CBF-B/NF-YA) family protein	At1g72830
	Stem # 567		myrosinase	positive over-dominance, towards HDEM	myrosinase precursor	At5g26000
	Stem # 574		myrosinase	positive over-dominance, towards HDEM	myrosinase precursor	At5g26000
	Stem # 593	CPN60	CPN60 - alpha	additive	RuBisCO subunit binding-protein alpha subunit = 60 kDa chaperonin alpha subunit = CPN-60 alpha	At2g28000
	Stem # 595	CPN60	CPN60 - beta	intermediary pattern (down-regulation), towards Z1	mitochondrial chaperonin (HSP60)	At2g33210
	Stem # 596			intermediary pattern (up-regulation), towards Z1	glucose-6-phosphate isomerase, cytosolic	At5g42740
	Stem # 602		Phosphoglycerate dehydrogenase	Z1 dominance (up-regulation)	Phosphoglycerate dehydrogenase - like protein	At4g34200
	Stem # 605		methylmalonate	Only in S1 generation: intermediary pattern (down-regulation), towards HDEM	putative methylmalonate semi-aldehyde dehydrogenase	At2g14170
	Stem # 619		ATPDIL1-5	additive	protein disulfide isomerase precursor like protein	At1g52260
	Stem # 632			additive	beta-1,3-glucanase-like protein	At1g64760
	Stem # 640	complex III / cytochrome c reductase	processing peptidase	additive	putative mitochondrial processing peptidase	At3g02090
	Stem # 652		polygalacturonase	Only in S1 generation: intermediary pattern (down-regulation), towards HDEM	polygalacturonase like protein	At3g16850
	Stem # 655		MTHFR	Z1 dominance (up-regulation)	methylenetetrahydrofolate reductase MTHFR1	At3g59970
	Stem # 664	chloroplast ATP synthase	ATPase alpha	Z1 dominance (up-regulation)	atpA ATPase alpha subunit, chloroplast genome	AtpA
	Stem # 683			additive	UDP-N-acetylglucosamine pyrophosphorylase-related	At1g31070
	Stem # 684		pyruvate kinase	Only in S0 and S1 generation: intermediary pattern (down-regulation), towards Z1	pyruvate kinase like protein	At4g26390
	Stem # 688		lipoxygenase	intermediary pattern (down-regulation), towards Z1	lipoxygenase (AtLox2)	At3g45140
	Stem # 696			Only in hybrid generation: intermediary pattern (up-regulation), towards Z1	xylulose kinase	At5g49650
	Stem # 699		polygalacturonase	HDEM dominance (up-regulation)	polygalacturonase	At3g16850
	Stem # 700		LPD	additive	lipoamide dehydrogenase precursor	At1g48030
	Stem # 705	mitochondrial ATP synthase	mitochondrial ATP synthase - alpha	Z1 dominance (up-regulation)	ATP synthase alpha chain	At2g07698
	Stem # 710	mitochondrial ATP synthase	mitochondrial ATP synthase - alpha	additive	ATP synthase alpha chain, mitochondrial	At2g07698
	Stem # 715		calreticulin	additive	putative calcium-binding protein, calreticulin	At1g09210
	Stem # 719			Z1 dominance (down-regulation)	putative myo-inositol 1-phosphate synthase	At2g22240
	Stem # 720			additive	protein phosphatase 2C-like	At5g53140
	Stem # 725		methylmalonate	additive	methylmalonate-semialdehyde dehydrogenase, putative	At2g14170
	Stem # 726		methylmalonate	intermediary pattern (up-regulation), towards HDEM	putative methylmalonate semi-aldehyde dehydrogenase	At2g14170
	Stem # 733			additive	galactose kinase	At3g06580
	Stem # 741	V-type ATP synthase	VHA-B	intermediary pattern (down-regulation), towards HDEM	vacuolar-type H+-ATPase subunit B1 (VHA-B1)	At1g76030
	Stem # 747			intermediary pattern (up-regulation), towards HDEM	Aldehyde dehydrogenase NAD+ like protein	At1g23800
	Stem # 752	mitochondrial ATP synthase	ATP synthase beta mitochondrial	additive	H+ transporting ATP synthase beta chain - mitochondrial	At5g08670
	Stem # 753			Z1 dominance (down-regulation)	enolase (2-phospho-D-glycerate hydrolase)	At2g36530
	Stem # 756	V-type ATP synthase	VHA-B	additive	vacuolar-type H+-ATPase subunit B1 (VHA-B1)	At1g76030
	Stem # 757	mitochondrial ATP synthase	ATP synthase beta mitochondrial	Z1 dominance (down-regulation)	H+ transporting ATP synthase beta chain - mitochondrial	At5g08670
	Stem # 759	TUBULIN	Tubulin beta	HDEM dominance (up-regulation)	beta tubulin 1	At1g20010
	Stem # 760	RUBISCO	ls Rubisco	positive over-dominance, towards Z1, progressive	large subunit of RUBISCO	rbcl
	Stem # 761	RUBISCO	ls Rubisco	positive over-dominance, towards Z1	large subunit of RUBISCO	rbcl
	Stem # 764	RUBISCO	ls Rubisco	positive over-dominance, towards HDEM	large subunit of RUBISCO	rbcl
	Stem # 766			additive	putative acetyltransferase	At3g13930
	Stem # 770	RUBISCO	ls Rubisco	positive over-dominance, towards HDEM	large subunit of RUBISCO	rbcl
	Stem # 772	TUBULIN	Tubulin beta	additive	tubulin beta-6 chain	At5g12250
	Stem # 775	RUBISCO	ls Rubisco	positive over-dominance, towards HDEM	large subunit of RUBISCO	rbcl
	Stem # 777	TUBULIN	Tubulin beta	additive	tubulin beta-2/beta-3 chain	At5g62700
	Stem # 817	TUBULIN	Tubulin beta	additive	tubulin beta-1 chain	At1g75780
	Stem # 827	TUBULIN	Tubulin alpha	intermediary pattern (down-regulation), towards HDEM, progressive	tubulin alpha-5 chain-like protein	At5g19780
	Stem # 831		cytosol aminopeptidase	intermediary pattern (down-regulation), towards Z1	putative leucine aminopeptidase	At2g24200
	Stem # 839	chloroplast ATP synthase	ATP synthase beta	additive	atpB ATPase beta subunit - chloroplast genome	AtpB
	Stem # 843	chloroplast ATP synthase	ATP synthase beta	positive over-dominance, towards HDEM	beta subunit of ATP synthase	AtpB
	Stem # 844	chloroplast ATP synthase	ATP synthase beta	Z1 dominance (up-regulation)	chloroplast-encoded gene for beta subunit of ATP synthase	AtpB
	Stem # 848		aconitate hydratase	Only in hybrid and S0 generations: intermediary pattern (up-regulation), towards Z1	aconitate hydratase like protein	At4g13430
	Stem # 852	TUBULIN	Tubulin beta	additive	tubulin beta-4 chain	At5g44340
	Stem # 856			Only in S1 generation: intermediary pattern (up-regulation), towards Z1	putative alanine aminotransferase	At1g23310
	Stem # 857		acetyl-CoA carboxylase	additive	acetyl-CoA carboxylase	At5g35360
	Stem # 858		UDP-glucose pyrophosphorylase	Only in S0 and S1 generation: intermediary pattern (down-regulation), towards Z1	UDP-glucose pyrophosphorylase	At5g17310
	Stem # 867	RUBISCO	ls Rubisco	Only in S1 generation: positive over-dominance, towards HDEM	rbcL -chloroplast genome- large subunit of riblose-1,5-bisphosphate carboxylase/oxygenase	rbcl
	Stem # 875	TUBULIN	Tubulin alpha	additive	tubulin alpha-2/alpha-4 chain	At1g04820
	Stem # 880			additive	unknown protein	At4g35850
	Stem # 885	TUBULIN	Tubulin alpha	additive	tubulin alpha-6 chain (TUA6)	At4g14960
	Stem # 898		monodehydroascorbate reductase	intermediary pattern (up-regulation), towards Z1	monodehydroascorbate reductase like protein	At1g63940
	Stem # 900	complex III / cytochrome c reductase	metalloendopeptidase	additive	mitochondrial processing peptidase alpha subunit	At1g51980
	Stem # 917	complex III / cytochrome c reductase	metalloendopeptidase	Only in genotype EMZ1,38S1: intermediary pattern (down-regulation), towards Z1	metalloendopeptidase	At1g51980
	Stem # 923		KAS I	intermediary pattern (down-regulation), towards Z1, progressive	3-oxoacyl-[acyl-carrier-protein] synthase I precursor (beta-ketoacyl-acp synthase I) (KAS I)	At5g46290
	Stem # 925		KAS I	additive	3-oxoacyl-[acyl-carrier-protein] synthase I precursor (beta-ketoacyl-acp synthase I) (KAS I)	At5g46290
	Stem # 928		MBP	intermediary pattern (down-regulation), towards Z1	putative lectin	At3g16470
	Stem # 93		cytosolic factor p	intermediary pattern (up-regulation), towards Z1, progressive	putative cytosolic factor protein	At1g72150
	Stem # 937		s-adenosylmethionine synthetase	Z1 dominance (up-regulation)	putative s-adenosylmethionine synthetase	At2g36880
	Stem # 945		s-adenosylmethionine synthetase	additive	S-adenosylmethionine synthase 2	At4g01850
	Stem # 948		s-adenosylmethionine synthetase	intermediary pattern (down-regulation), towards Z1, progressive	s-adenosylmethionine synthetase	At1g02500
	Stem # 955	Proteasome		intermediary pattern (down-regulation), towards Z1, progressive	26S proteasome AAA-ATPase subunit RPT5a	At3g05530
	Stem # 96		cytosolic factor p	Only in hybrid generation: Z1 dominance (up-regulation)	putative cytosolic factor protein	At1g72150
	Stem # 966	EIF4		additive	eukaryotic protein synthesis initiation factor 4A	At3g13920
	Stem # 969		MBP	Z1 dominance (up-regulation)	myrosinase-binding protein, putative	At1g52030
	Stem # 975		s-adenosylmethionine synthetase	additive	s-adenosylmethionine synthetase like protein	At3g17390
	Stem # 979		citrate synthase	additive	citrate synthase	At2g44350
	Stem # 981		s-adenosylmethionine synthetase	positive over-dominance, towards Z1, progressive	s-adenosylmethionine synthetase	At2g36880
	Stem # 986		s-adenosylmethionine synthetase	intermediary pattern (down-regulation), towards Z1	s-adenosylmethionine synthetase like protein	At3g17390
	Stem # 989			additive	amidase like protein	At1g08980
	Stem # 993		fumarylacetoacetate hydrolase	additive	fumarylacetoacetate hydrolase-like protein	At1g12050
